# Supplementary material for: Nrf2-and p53-inducible REDD2/DDiT4L/Rtp801L confers pancreatic β-cell dysfunction, leading to glucose intolerance in high-fat diet-fed mice
Source: J Biol Chem. 2025 May 21;301(6):110271. doi: 10.1016/j.jbc.2025.110271 (PMC12206130; doi:10.1016/j.jbc.2025.110271)
Supplement: Table S1 [file mmc1.xls]

## Sheet: Sheet 1 - search_results_2024-1
Table S1. Data analysis of Redd2 from HumanIslets.com
Feature	Metadata	Omics type	Coefficient	P_value	Adjusted p_value	Gene ID	Description	Metadata group	Metadata Group ID	Metadata ID	Omics ID
DDIT4L	Culture time (h)	Bulk gene expression (RNA-seq)	0.0153	0.000125	0.000439	115265	DNA damage inducible transcript 4 like	Cell Culture Outcomes	cell_culture	predistributionculturetime	proc_rnaseq
DDIT4L	Purity (%)	Bulk gene expression (RNA-seq)	-0.016	0.0132	0.0682	115265	DNA damage inducible transcript 4 like	Isolation Outcomes	isolation	puritypercentage	proc_rnaseq
DDIT4L	Total islet equivalents (IEQ)	Bulk gene expression (RNA-seq)	-1.52e-06	0.0295	0.184	115265	DNA damage inducible transcript 4 like	Isolation Outcomes	isolation	totalieq	proc_rnaseq
DDIT4L	Islet equivalents per pancreas weight (IEQ/g)	Bulk gene expression (RNA-seq)	-0.833	0.0431	0.245	115265	DNA damage inducible transcript 4 like	Isolation Outcomes	isolation	ieqperpancreasweight	proc_rnaseq
DDIT4L	Trapped (%)	Bulk gene expression (RNA-seq)	0.0177	0.0992	0.282	115265	DNA damage inducible transcript 4 like	Isolation Outcomes	isolation	trappedpercentage	proc_rnaseq
DDIT4L	β-cell proportion (of endocrine; computed)	Bulk gene expression (RNA-seq)	-5.96	0.0978	0.296	115265	DNA damage inducible transcript 4 like	Cell Type Proportions	cell_pro	beta_end	proc_rnaseq
DDIT4L	Culture time before experiment (days)	Bulk gene expression (RNA-seq)	0.234	0.124	0.298	115265	DNA damage inducible transcript 4 like	Static Insulin Secretion	gsis	culturetime2	proc_rnaseq
DDIT4L	α-cell proportion (of endocrine; computed)	Bulk gene expression (RNA-seq)	5.83	0.11	0.419	115265	DNA damage inducible transcript 4 like	Cell Type Proportions	cell_pro	alpha_end	proc_rnaseq
DDIT4L	Stimulation index (1->10 mM glucose)	Bulk gene expression (RNA-seq)	-0.639	0.0626	0.454	115265	DNA damage inducible transcript 4 like	Static Insulin Secretion	gsis	gsis_index_1_10	proc_rnaseq
DDIT4L	Stimulation index (2.8->16.7 mM glucose)	Bulk gene expression (RNA-seq)	-0.691	0.0904	0.491	115265	DNA damage inducible transcript 4 like	Static Insulin Secretion	gsis	gsis_index_2p8_16p7	proc_rnaseq
DDIT4L	Total islet eqivalents after culture (IEQ)	Bulk gene expression (RNA-seq)	-1.52e-06	0.165	0.496	115265	DNA damage inducible transcript 4 like	Cell Culture Outcomes	cell_culture	totalieqpredistribution	proc_rnaseq
DDIT4L	Diabetes diagnosis, Type2-None	Bulk gene expression (RNA-seq)	0.413	0.177	0.504	115265	DNA damage inducible transcript 4 like	Donor Characteristics	donor	diagnosis	proc_rnaseq
DDIT4L	Non-endocrine cell proportion (computed)	Bulk gene expression (RNA-seq)	1.47	0.27	0.534	115265	DNA damage inducible transcript 4 like	Cell Type Proportions	cell_pro	exo_per	proc_rnaseq
DDIT4L	Donation Type, ANOVA	Bulk gene expression (RNA-seq)	NA	0.241	0.646	115265	DNA damage inducible transcript 4 like	Donor Characteristics	donor	donationtype	proc_rnaseq
DDIT4L	Early (RRP) exocytosis (fF/pF), alpha cells, 5mM glucose	Bulk gene expression (RNA-seq)	-0.0658	0.269	0.746	115265	DNA damage inducible transcript 4 like	Single-cell Function	ephys_donor	early_exocytosis_fF_pF_donor_Alpha_5mM	proc_rnaseq
DDIT4L	Corrected diabetes status, Type2-None	Bulk gene expression (RNA-seq)	0.245	0.406	0.753	115265	DNA damage inducible transcript 4 like	Donor Characteristics	donor	diagnosis_computed	proc_rnaseq
DDIT4L	Secretion at 16.7 mM glucose (pg/ml)	Bulk gene expression (RNA-seq)	-0.184	0.536	0.835	115265	DNA damage inducible transcript 4 like	Static Insulin Secretion	gsis	insulin_secretion_16p7	proc_rnaseq
DDIT4L	30 mM KCl-stimulated secretion, after glucose (AUC)	Bulk gene expression (RNA-seq)	0.537	0.34	0.849	115265	DNA damage inducible transcript 4 like	Dynamic Insulin Responses to Macronutrients	perifusion	auc_gluc_30mmkcl	proc_rnaseq
DDIT4L	Percent IEQ recovery after culture (%)	Bulk gene expression (RNA-seq)	-0.00516	0.432	0.851	115265	DNA damage inducible transcript 4 like	Cell Culture Outcomes	cell_culture	percentieqrecoverypostculture	proc_rnaseq
DDIT4L	Early calcium current amplitude (pA/pF), alpha cells, 5mM glucose	Bulk gene expression (RNA-seq)	0.144	0.0561	0.853	115265	DNA damage inducible transcript 4 like	Single-cell Function	ephys_donor	early_ca_current_pA_pF_donor_Alpha_5mM	proc_rnaseq
DDIT4L	Stimulation index (1->16.7 mM glucose)	Bulk gene expression (RNA-seq)	-0.529	0.046	0.864	115265	DNA damage inducible transcript 4 like	Static Insulin Secretion	gsis	gsis_index_1_16p7	proc_rnaseq
DDIT4L	Insulin:DNA ratio after culture	Bulk gene expression (RNA-seq)	-0.286	0.232	0.896	115265	DNA damage inducible transcript 4 like	Cell Culture Outcomes	cell_culture	pdinsulindnaratio	proc_rnaseq
DDIT4L	Secretion at 2.8 mM glucose (pg/ml)	Bulk gene expression (RNA-seq)	0.278	0.35	0.898	115265	DNA damage inducible transcript 4 like	Static Insulin Secretion	gsis	insulin_secretion_2p8	proc_rnaseq
DDIT4L	Late calcium current amplitude (pA/pF), alpha cells, 5mM glucose	Bulk gene expression (RNA-seq)	0.209	0.119	0.918	115265	DNA damage inducible transcript 4 like	Single-cell Function	ephys_donor	late_ca_current_pA_pF_donor_Alpha_5mM	proc_rnaseq
DDIT4L	15 mM Glucose-stimulated secretion (AUC)	Bulk gene expression (RNA-seq)	-0.237	0.547	0.945	115265	DNA damage inducible transcript 4 like	Dynamic Insulin Responses to Macronutrients	perifusion	auc_gluc_15mmgluc	proc_rnaseq
DDIT4L	1.5 mM Oleate/palmitate-stimulated secretion (AUC)	Bulk gene expression (RNA-seq)	-0.247	0.737	0.947	115265	DNA damage inducible transcript 4 like	Dynamic Insulin Responses to Macronutrients	perifusion	auc_olp_1p5mmolp	proc_rnaseq
DDIT4L	30 mM KCl-stimulated secretion, after leucine (AUC)	Bulk gene expression (RNA-seq)	0.226	0.76	0.948	115265	DNA damage inducible transcript 4 like	Dynamic Insulin Responses to Macronutrients	perifusion	auc_leu_30mmkcl	proc_rnaseq
DDIT4L	Age (years)	Bulk gene expression (RNA-seq)	0.00131	0.839	0.958	115265	DNA damage inducible transcript 4 like	Donor Characteristics	donor	donorage	proc_rnaseq
DDIT4L	Secretion at 10 mM glucose (pg/ml)	Bulk gene expression (RNA-seq)	-0.111	0.736	0.961	115265	DNA damage inducible transcript 4 like	Static Insulin Secretion	gsis	insulin_secretion_10	proc_rnaseq
DDIT4L	30 mM KCl-stimulated secretion, after oleate palmetate (AUC)	Bulk gene expression (RNA-seq)	0.121	0.851	0.968	115265	DNA damage inducible transcript 4 like	Dynamic Insulin Responses to Macronutrients	perifusion	auc_olp_30mmkcl	proc_rnaseq
DDIT4L	HbA1c (%)	Bulk gene expression (RNA-seq)	0.334	0.88	0.973	115265	DNA damage inducible transcript 4 like	Donor Characteristics	donor	hba1c	proc_rnaseq
DDIT4L	Size (pF), beta cells, 5mM glucose	Bulk gene expression (RNA-seq)	2.15	0.00237	0.973	115265	DNA damage inducible transcript 4 like	Single-cell Function	ephys_donor	cell_size_pF_donor_Beta_5mM	proc_rnaseq
DDIT4L	Insulin per IEQ (ng/IEQ)	Bulk gene expression (RNA-seq)	0.34	0.29	0.976	115265	DNA damage inducible transcript 4 like	Isolation Outcomes	isolation	insulinperieq	proc_rnaseq
DDIT4L	Total exocytosis (fF/pF), alpha cells, 5mM glucose	Bulk gene expression (RNA-seq)	-0.014	0.399	0.978	115265	DNA damage inducible transcript 4 like	Single-cell Function	ephys_donor	total_exocytosis_fF_pF_donor_Alpha_5mM	proc_rnaseq
DDIT4L	Islet particle index	Bulk gene expression (RNA-seq)	0.0525	0.811	0.982	115265	DNA damage inducible transcript 4 like	Isolation Outcomes	isolation	isletparticleindex	proc_rnaseq
DDIT4L	Total exocytosis (fF/pF), beta cells, 5mM glucose	Bulk gene expression (RNA-seq)	-0.0133	0.238	0.987	115265	DNA damage inducible transcript 4 like	Single-cell Function	ephys_donor	total_exocytosis_fF_pF_donor_Beta_5mM	proc_rnaseq
DDIT4L	BMI	Bulk gene expression (RNA-seq)	-0.00437	0.835	0.991	115265	DNA damage inducible transcript 4 like	Donor Characteristics	donor	bodymassindex	proc_rnaseq
DDIT4L	Insulin content (pg/ml)	Bulk gene expression (RNA-seq)	0.12	0.717	0.992	115265	DNA damage inducible transcript 4 like	Static Insulin Secretion	gsis	total_insulin_content	proc_rnaseq
DDIT4L	Total exocytosis (fF/pF), beta cells, 10mM glucose	Bulk gene expression (RNA-seq)	-0.017	0.353	0.993	115265	DNA damage inducible transcript 4 like	Single-cell Function	ephys_donor	total_exocytosis_fF_pF_donor_Beta_10mM	proc_rnaseq
DDIT4L	6 mM Glucose-stimulated secretion (AUC)	Bulk gene expression (RNA-seq)	0.0502	0.894	0.994	115265	DNA damage inducible transcript 4 like	Dynamic Insulin Responses to Macronutrients	perifusion	auc_gluc_6mmgluc	proc_rnaseq
DDIT4L	Insulin content (ug)	Bulk gene expression (RNA-seq)	-0.158	0.605	0.998	115265	DNA damage inducible transcript 4 like	Isolation Outcomes	isolation	insulincontent	proc_rnaseq
DDIT4L	15 mM Glucose-stimulated peak	Bulk gene expression (RNA-seq)	-0.0214	0.954	0.998	115265	DNA damage inducible transcript 4 like	Dynamic Insulin Responses to Macronutrients	perifusion	peak_gluc_15mmgluc	proc_rnaseq
DDIT4L	Sex, Male-Female	Bulk gene expression (RNA-seq)	-0.375	0.08	0.998	115265	DNA damage inducible transcript 4 like	Donor Characteristics	donor	donorsex	proc_rnaseq
DDIT4L	Islet particle index after culture	Bulk gene expression (RNA-seq)	-0.138	0.664	0.999	115265	DNA damage inducible transcript 4 like	Cell Culture Outcomes	cell_culture	pdisletparticleindex	proc_rnaseq
DDIT4L	Corrected diabetes status, Pre.T2D-None	Bulk gene expression (RNA-seq)	-0.241	0.416	0.999	115265	DNA damage inducible transcript 4 like	Donor Characteristics	donor	diagnosis_computed	proc_rnaseq
DDIT4L	Total exocytosis (fF/pF), beta cells, 1mM glucose	Bulk gene expression (RNA-seq)	-0.00517	0.885	0.999	115265	DNA damage inducible transcript 4 like	Single-cell Function	ephys_donor	total_exocytosis_fF_pF_donor_Beta_1mM	proc_rnaseq
DDIT4L	Late exocytosis (fF/pF), alpha cells, 5mM glucose	Bulk gene expression (RNA-seq)	-0.0154	0.483	0.999	115265	DNA damage inducible transcript 4 like	Single-cell Function	ephys_donor	late_exocytosis_fF_pF_donor_Alpha_5mM	proc_rnaseq
DDIT4L	Cold Ischemic Time (h)	Bulk gene expression (RNA-seq)	0.00445	0.821	1	115265	DNA damage inducible transcript 4 like	Organ Characteristics and Processing	organ	coldischemiatime	proc_rnaseq
DDIT4L	Pancreas weight (g)	Bulk gene expression (RNA-seq)	-0.000648	0.883	1	115265	DNA damage inducible transcript 4 like	Organ Characteristics and Processing	organ	pancreasweight	proc_rnaseq
DDIT4L	Digestion time (min)	Bulk gene expression (RNA-seq)	-0.00108	0.958	1	115265	DNA damage inducible transcript 4 like	Organ Characteristics and Processing	organ	digesttime	proc_rnaseq
DDIT4L	DNA content (ug)	Bulk gene expression (RNA-seq)	0.149	0.713	1	115265	DNA damage inducible transcript 4 like	Isolation Outcomes	isolation	dnacontent	proc_rnaseq
DDIT4L	Insulin:DNA ratio	Bulk gene expression (RNA-seq)	-0.167	0.51	1	115265	DNA damage inducible transcript 4 like	Isolation Outcomes	isolation	insulindnaratio	proc_rnaseq
DDIT4L	Insulin content after culture (ug)	Bulk gene expression (RNA-seq)	-0.0361	0.881	1	115265	DNA damage inducible transcript 4 like	Cell Culture Outcomes	cell_culture	pdinsulincontent	proc_rnaseq
DDIT4L	Insulin per IEQ after culture (ng/IEQ)	Bulk gene expression (RNA-seq)	0.511	0.17	1	115265	DNA damage inducible transcript 4 like	Cell Culture Outcomes	cell_culture	pdinsulinperieq	proc_rnaseq
DDIT4L	Secretion at 1 mM glucose (pg/ml)	Bulk gene expression (RNA-seq)	0.307	0.221	1	115265	DNA damage inducible transcript 4 like	Static Insulin Secretion	gsis	insulin_secretion_1	proc_rnaseq
DDIT4L	3 mM Glucose baseline secretion (AUC)	Bulk gene expression (RNA-seq)	-0.153	0.662	1	115265	DNA damage inducible transcript 4 like	Dynamic Insulin Responses to Macronutrients	perifusion	auc_baseline_3mmgluc	proc_rnaseq
DDIT4L	5 mM Leucine-stimulated peak secretion	Bulk gene expression (RNA-seq)	-0.397	0.299	1	115265	DNA damage inducible transcript 4 like	Dynamic Insulin Responses to Macronutrients	perifusion	peak_leu_5mmleu	proc_rnaseq
DDIT4L	5 mM Leucine-stimulated secretion (AUC)	Bulk gene expression (RNA-seq)	-0.0689	0.819	1	115265	DNA damage inducible transcript 4 like	Dynamic Insulin Responses to Macronutrients	perifusion	auc_leu_5mmleu	proc_rnaseq
DDIT4L	5 mM Leucine + 6 mM Glucose-stimulated secretion (AUC)	Bulk gene expression (RNA-seq)	-0.00677	0.983	1	115265	DNA damage inducible transcript 4 like	Dynamic Insulin Responses to Macronutrients	perifusion	auc_leu_5mmleu_6mmgluc	proc_rnaseq
DDIT4L	1.5 mM Oleate/palmitate-stimulated peak secretion	Bulk gene expression (RNA-seq)	0.139	0.68	1	115265	DNA damage inducible transcript 4 like	Dynamic Insulin Responses to Macronutrients	perifusion	peak_olp_1p5mmolp	proc_rnaseq
DDIT4L	1.5 mM Oleate/palmitate + 6 mM Glucose-stimulated secretion (AUC)	Bulk gene expression (RNA-seq)	-0.281	0.646	1	115265	DNA damage inducible transcript 4 like	Dynamic Insulin Responses to Macronutrients	perifusion	auc_olp_1p5mmolp_6mmgluc	proc_rnaseq
DDIT4L	HLA A2, Positive-Negative	Bulk gene expression (RNA-seq)	0.0636	0.78	1	115265	DNA damage inducible transcript 4 like	Donor Characteristics	donor	hla_a2	proc_rnaseq
DDIT4L	Fatty infiltration, Yes-No	Bulk gene expression (RNA-seq)	0.107	0.715	1	115265	DNA damage inducible transcript 4 like	Isolation Outcomes	isolation	fatinfiltration	proc_rnaseq
DDIT4L	Organ consistency, ANOVA	Bulk gene expression (RNA-seq)	NA	0.753	1	115265	DNA damage inducible transcript 4 like	Organ Characteristics and Processing	organ	pancreasconsistency	proc_rnaseq
DDIT4L	Collegenase supplier, ANOVA	Bulk gene expression (RNA-seq)	NA	0.97	1	115265	DNA damage inducible transcript 4 like	Organ Characteristics and Processing	organ	collagenase	proc_rnaseq
DDIT4L	Collegenase type, ANOVA	Bulk gene expression (RNA-seq)	NA	0.999	1	115265	DNA damage inducible transcript 4 like	Organ Characteristics and Processing	organ	collagenasetype	proc_rnaseq
DDIT4L	Size (pF), alpha cells, 5mM glucose	Bulk gene expression (RNA-seq)	-0.187	0.38	1	115265	DNA damage inducible transcript 4 like	Single-cell Function	ephys_donor	cell_size_pF_donor_Alpha_5mM	proc_rnaseq
DDIT4L	Late exocytosis (fF/pF), beta cells, 5mM glucose	Bulk gene expression (RNA-seq)	0.0779	0.589	1	115265	DNA damage inducible transcript 4 like	Single-cell Function	ephys_donor	late_exocytosis_fF_pF_donor_Beta_5mM	proc_rnaseq
DDIT4L	Sodium current amplitude (pA/pF), alpha cells, 5mM glucose	Bulk gene expression (RNA-seq)	0.0512	0.104	1	115265	DNA damage inducible transcript 4 like	Single-cell Function	ephys_donor	na_current_amp_pA_pF_donor_Alpha_5mM	proc_rnaseq
